# Supplementary material for: Spreading of Alpha Synuclein from Glioblastoma Cells towards Astrocytes Correlates with Stem-like Properties
Source: Cancers (Basel). 2022 Mar 10;14(6):1417. doi: 10.3390/cancers14061417 (PMC8946011; doi:10.3390/cancers14061417)
Supplement: Supplementary file 1 [file cancers-14-01417-s001.zip]

Archive with 1 entries (1 files):
- cancers-1573419-supplementary.pdf
